# Supplementary material for: Bioinformatics and experimental analyses of glutamate receptor and its targets genes in myocardial and cerebral ischemia
Source: BMC Genomics. 2023 Jun 2;24:300. doi: 10.1186/s12864-023-09408-z (PMC10239159; doi:10.1186/s12864-023-09408-z)
Supplement: Supplementary file 2 — Supplementary Material 2 [file 12864_2023_9408_MOESM2_ESM.xlsx]

## Sheet: Additional file 2 Table S1 
Gene.Symbol	Description	Category	Gifts	GC.Id	Relevance.score	GeneCards.Link
GRM1	Glutamate Metabotropic Receptor 1	Protein Coding	49	GC06P145973	66.0133	https://www.genecards.org/cgi-bin/carddisp.pl?gene=GRM1
ESR1	Estrogen Receptor 1	Protein Coding	50	GC06P151656	62.2307	https://www.genecards.org/cgi-bin/carddisp.pl?gene=ESR1
TNFRSF1A	TNF Receptor Superfamily Member 1A	Protein Coding	46	GC12M006328	61.8816	https://www.genecards.org/cgi-bin/carddisp.pl?gene=TNFRSF1A
TSHR	Thyroid Stimulating Hormone Receptor	Protein Coding	45	GC14P080954	60.1251	https://www.genecards.org/cgi-bin/carddisp.pl?gene=TSHR
GRIA1	Glutamate Ionotropic Receptor AMPA Type Subunit 1	Protein Coding	47	GC05P153467	59.5209	https://www.genecards.org/cgi-bin/carddisp.pl?gene=GRIA1
GRM5	Glutamate Metabotropic Receptor 5	Protein Coding	46	GC11M088504	58.6664	https://www.genecards.org/cgi-bin/carddisp.pl?gene=GRM5
GRIA2	Glutamate Ionotropic Receptor AMPA Type Subunit 2	Protein Coding	49	GC04P157204	56.0428	https://www.genecards.org/cgi-bin/carddisp.pl?gene=GRIA2
GRIN1	Glutamate Ionotropic Receptor NMDA Type Subunit 1	Protein Coding	48	GC09P137138	55.1699	https://www.genecards.org/cgi-bin/carddisp.pl?gene=GRIN1
GRIN2B	Glutamate Ionotropic Receptor NMDA Type Subunit 2B	Protein Coding	49	GC12M013437	54.9872	https://www.genecards.org/cgi-bin/carddisp.pl?gene=GRIN2B
GRIK2	Glutamate Ionotropic Receptor Kainate Type Subunit 2	Protein Coding	46	GC06P100962	54.7642	https://www.genecards.org/cgi-bin/carddisp.pl?gene=GRIK2
EGFR	Epidermal Growth Factor Receptor	Protein Coding	51	GC07P055019	53.6096	https://www.genecards.org/cgi-bin/carddisp.pl?gene=EGFR
GRIN2A	Glutamate Ionotropic Receptor NMDA Type Subunit 2A	Protein Coding	50	GC16M009753	53.4546	https://www.genecards.org/cgi-bin/carddisp.pl?gene=GRIN2A
FTCD	Formimidoyltransferase Cyclodeaminase	Protein Coding	41	GC21M050759	53.3158	https://www.genecards.org/cgi-bin/carddisp.pl?gene=FTCD
GRIA3	Glutamate Ionotropic Receptor AMPA Type Subunit 3	Protein Coding	49	GC0XP123184	53.3108	https://www.genecards.org/cgi-bin/carddisp.pl?gene=GRIA3
GRM2	Glutamate Metabotropic Receptor 2	Protein Coding	43	GC03P051707	51.6049	https://www.genecards.org/cgi-bin/carddisp.pl?gene=GRM2
GRM3	Glutamate Metabotropic Receptor 3	Protein Coding	45	GC07P086643	51.308	https://www.genecards.org/cgi-bin/carddisp.pl?gene=GRM3
GRIA4	Glutamate Ionotropic Receptor AMPA Type Subunit 4	Protein Coding	48	GC11P105609	51.0194	https://www.genecards.org/cgi-bin/carddisp.pl?gene=GRIA4
AR	Androgen Receptor	Protein Coding	50	GC0XP067544	49.5444	https://www.genecards.org/cgi-bin/carddisp.pl?gene=AR
GRIK1	Glutamate Ionotropic Receptor Kainate Type Subunit 1	Protein Coding	44	GC21M029536	49.0298	https://www.genecards.org/cgi-bin/carddisp.pl?gene=GRIK1
GLUD1	Glutamate Dehydrogenase 1	Protein Coding	48	GC10M087050	48.3477	https://www.genecards.org/cgi-bin/carddisp.pl?gene=GLUD1
LEPR	Leptin Receptor	Protein Coding	48	GC01P065421	47.8171	https://www.genecards.org/cgi-bin/carddisp.pl?gene=LEPR
GRM4	Glutamate Metabotropic Receptor 4	Protein Coding	43	GC06M066087	47.3385	https://www.genecards.org/cgi-bin/carddisp.pl?gene=GRM4
GRIK3	Glutamate Ionotropic Receptor Kainate Type Subunit 3	Protein Coding	42	GC01M036795	47.1165	https://www.genecards.org/cgi-bin/carddisp.pl?gene=GRIK3
GRM7	Glutamate Metabotropic Receptor 7	Protein Coding	45	GC03P006770	46.4646	https://www.genecards.org/cgi-bin/carddisp.pl?gene=GRM7
GCLC	Glutamate-Cysteine Ligase Catalytic Subunit	Protein Coding	43	GC06M053497	45.3689	https://www.genecards.org/cgi-bin/carddisp.pl?gene=GCLC
INSR	Insulin Receptor	Protein Coding	51	GC19M007112	45.3517	https://www.genecards.org/cgi-bin/carddisp.pl?gene=INSR
GAD1	Glutamate Decarboxylase 1	Protein Coding	48	GC02P170813	44.7139	https://www.genecards.org/cgi-bin/carddisp.pl?gene=GAD1
VDR	Vitamin D Receptor	Protein Coding	49	GC12M047841	44.0635	https://www.genecards.org/cgi-bin/carddisp.pl?gene=VDR
GRIK5	Glutamate Ionotropic Receptor Kainate Type Subunit 5	Protein Coding	42	GC19M041998	43.9646	https://www.genecards.org/cgi-bin/carddisp.pl?gene=GRIK5
GRIN2D	Glutamate Ionotropic Receptor NMDA Type Subunit 2D	Protein Coding	47	GC19P067036	43.8914	https://www.genecards.org/cgi-bin/carddisp.pl?gene=GRIN2D
GRIN2C	Glutamate Ionotropic Receptor NMDA Type Subunit 2C	Protein Coding	44	GC17M074842	43.5099	https://www.genecards.org/cgi-bin/carddisp.pl?gene=GRIN2C
GRM8	Glutamate Metabotropic Receptor 8	Protein Coding	44	GC07M126438	43.4889	https://www.genecards.org/cgi-bin/carddisp.pl?gene=GRM8
GRIK4	Glutamate Ionotropic Receptor Kainate Type Subunit 4	Protein Coding	42	GC11P120512	43.3826	https://www.genecards.org/cgi-bin/carddisp.pl?gene=GRIK4
SLC1A1	Solute Carrier Family 1 Member 1	Protein Coding	47	GC09P004490	43.2142	https://www.genecards.org/cgi-bin/carddisp.pl?gene=SLC1A1
GRM6	Glutamate Metabotropic Receptor 6	Protein Coding	45	GC05M178978	42.8417	https://www.genecards.org/cgi-bin/carddisp.pl?gene=GRM6
GRID2	Glutamate Ionotropic Receptor Delta Type Subunit 2	Protein Coding	45	GC04P092304	42.3494	https://www.genecards.org/cgi-bin/carddisp.pl?gene=GRID2
NR3C1	Nuclear Receptor Subfamily 3 Group C Member 1	Protein Coding	48	GC05M143277	42.107	https://www.genecards.org/cgi-bin/carddisp.pl?gene=NR3C1
TNF	Tumor Necrosis Factor	Protein Coding	49	GC06P083695	41.1085	https://www.genecards.org/cgi-bin/carddisp.pl?gene=TNF
GAD2	Glutamate Decarboxylase 2	Protein Coding	42	GC10P026216	41.0923	https://www.genecards.org/cgi-bin/carddisp.pl?gene=GAD2
ERBB2	Erb-B2 Receptor Tyrosine Kinase 2	Protein Coding	52	GC17P039687	40.4835	https://www.genecards.org/cgi-bin/carddisp.pl?gene=ERBB2
GRIN3A	Glutamate Ionotropic Receptor NMDA Type Subunit 3A	Protein Coding	37	GC09M101569	38.9318	https://www.genecards.org/cgi-bin/carddisp.pl?gene=GRIN3A
PGR	Progesterone Receptor	Protein Coding	47	GC11M101030	38.5763	https://www.genecards.org/cgi-bin/carddisp.pl?gene=PGR
TLR4	Toll Like Receptor 4	Protein Coding	49	GC09P117704	38.2719	https://www.genecards.org/cgi-bin/carddisp.pl?gene=TLR4
PPARG	Peroxisome Proliferator Activated Receptor Gamma	Protein Coding	50	GC03P012287	38.1526	https://www.genecards.org/cgi-bin/carddisp.pl?gene=PPARG
IGF1R	Insulin Like Growth Factor 1 Receptor	Protein Coding	52	GC15P098648	38.0371	https://www.genecards.org/cgi-bin/carddisp.pl?gene=IGF1R
GLS	Glutaminase	Protein Coding	47	GC02P190880	38.0181	https://www.genecards.org/cgi-bin/carddisp.pl?gene=GLS
SLC1A2	Solute Carrier Family 1 Member 2	Protein Coding	48	GC11M035264	37.5315	https://www.genecards.org/cgi-bin/carddisp.pl?gene=SLC1A2
ADRB2	Adrenoceptor Beta 2	Protein Coding	47	GC05P148825	37.2322	https://www.genecards.org/cgi-bin/carddisp.pl?gene=ADRB2
GLUL	Glutamate-Ammonia Ligase	Protein Coding	46	GC01M182378	37.0844	https://www.genecards.org/cgi-bin/carddisp.pl?gene=GLUL
DRD2	Dopamine Receptor D2	Protein Coding	48	GC11M113409	37.0687	https://www.genecards.org/cgi-bin/carddisp.pl?gene=DRD2
GRIN3B	Glutamate Ionotropic Receptor NMDA Type Subunit 3B	Protein Coding	40	GC19P001000	36.9846	https://www.genecards.org/cgi-bin/carddisp.pl?gene=GRIN3B
GHR	Growth Hormone Receptor	Protein Coding	44	GC05P042429	36.6489	https://www.genecards.org/cgi-bin/carddisp.pl?gene=GHR
INS	Insulin	Protein Coding	45	GC11M002159	35.6452	https://www.genecards.org/cgi-bin/carddisp.pl?gene=INS
EPOR	Erythropoietin Receptor	Protein Coding	46	GC19M011377	35.5792	https://www.genecards.org/cgi-bin/carddisp.pl?gene=EPOR
GHSR	Growth Hormone Secretagogue Receptor	Protein Coding	45	GC03M172443	34.8191	https://www.genecards.org/cgi-bin/carddisp.pl?gene=GHSR
SLC1A3	Solute Carrier Family 1 Member 3	Protein Coding	48	GC05P036646	34.7093	https://www.genecards.org/cgi-bin/carddisp.pl?gene=SLC1A3
ESR2	Estrogen Receptor 2	Protein Coding	47	GC14M064084	34.688	https://www.genecards.org/cgi-bin/carddisp.pl?gene=ESR2
NR1H2	Nuclear Receptor Subfamily 1 Group H Member 2	Protein Coding	45	GC19P050329	34.0591	https://www.genecards.org/cgi-bin/carddisp.pl?gene=NR1H2
TLR2	Toll Like Receptor 2	Protein Coding	49	GC04P153684	34.0039	https://www.genecards.org/cgi-bin/carddisp.pl?gene=TLR2
CXCR4	C-X-C Motif Chemokine Receptor 4	Protein Coding	49	GC02M136114	33.5518	https://www.genecards.org/cgi-bin/carddisp.pl?gene=CXCR4
OPRM1	Opioid Receptor Mu 1	Protein Coding	46	GC06P154075	33.1665	https://www.genecards.org/cgi-bin/carddisp.pl?gene=OPRM1
IL1RN	Interleukin 1 Receptor Antagonist	Protein Coding	46	GC02P122460	33.0897	https://www.genecards.org/cgi-bin/carddisp.pl?gene=IL1RN
CASR	Calcium Sensing Receptor	Protein Coding	49	GC03P122183	32.9523	https://www.genecards.org/cgi-bin/carddisp.pl?gene=CASR
HTR2A	5-Hydroxytryptamine Receptor 2A	Protein Coding	46	GC13M046831	32.9336	https://www.genecards.org/cgi-bin/carddisp.pl?gene=HTR2A
GCLM	Glutamate-Cysteine Ligase Modifier Subunit	Protein Coding	40	GC01M093885	32.854	https://www.genecards.org/cgi-bin/carddisp.pl?gene=GCLM
KDR	Kinase Insert Domain Receptor	Protein Coding	51	GC04M055078	32.6354	https://www.genecards.org/cgi-bin/carddisp.pl?gene=KDR
CCR5	C-C Motif Chemokine Receptor 5	Protein Coding	44	GC03P046776	32.5751	https://www.genecards.org/cgi-bin/carddisp.pl?gene=CCR5
IL2RA	Interleukin 2 Receptor Subunit Alpha	Protein Coding	48	GC10M006010	32.2807	https://www.genecards.org/cgi-bin/carddisp.pl?gene=IL2RA
LDLR	Low Density Lipoprotein Receptor	Protein Coding	49	GC19P011091	32.2574	https://www.genecards.org/cgi-bin/carddisp.pl?gene=LDLR
TGFBR2	Transforming Growth Factor Beta Receptor 2	Protein Coding	49	GC03P030623	32.2342	https://www.genecards.org/cgi-bin/carddisp.pl?gene=TGFBR2
GLUD2	Glutamate Dehydrogenase 2	Protein Coding	42	GC0XP121047	31.6177	https://www.genecards.org/cgi-bin/carddisp.pl?gene=GLUD2
GRID1	Glutamate Ionotropic Receptor Delta Type Subunit 1	Protein Coding	39	GC10M085599	31.1233	https://www.genecards.org/cgi-bin/carddisp.pl?gene=GRID1
LHCGR	Luteinizing Hormone/Choriogonadotropin Receptor	Protein Coding	45	GC02M048686	31.1019	https://www.genecards.org/cgi-bin/carddisp.pl?gene=LHCGR
CHRNE	Cholinergic Receptor Nicotinic Epsilon Subunit	Protein Coding	43	GC17M004897	30.34	https://www.genecards.org/cgi-bin/carddisp.pl?gene=CHRNE
JAK2	Janus Kinase 2	Protein Coding	50	GC09P004985	30.3301	https://www.genecards.org/cgi-bin/carddisp.pl?gene=JAK2
NR3C2	Nuclear Receptor Subfamily 3 Group C Member 2	Protein Coding	45	GC04M148078	30.318	https://www.genecards.org/cgi-bin/carddisp.pl?gene=NR3C2
ADORA2A	Adenosine A2a Receptor	Protein Coding	44	GC22P024417	30.1066	https://www.genecards.org/cgi-bin/carddisp.pl?gene=ADORA2A
FGFR2	Fibroblast Growth Factor Receptor 2	Protein Coding	52	GC10M121478	30.0102	https://www.genecards.org/cgi-bin/carddisp.pl?gene=FGFR2
PDGFRB	Platelet Derived Growth Factor Receptor Beta	Protein Coding	52	GC05M150113	29.8143	https://www.genecards.org/cgi-bin/carddisp.pl?gene=PDGFRB
F2R	Coagulation Factor II Thrombin Receptor	Protein Coding	45	GC05P076716	29.8092	https://www.genecards.org/cgi-bin/carddisp.pl?gene=F2R
FGFR1	Fibroblast Growth Factor Receptor 1	Protein Coding	52	GC08M038400	29.7297	https://www.genecards.org/cgi-bin/carddisp.pl?gene=FGFR1
IL6	Interleukin 6	Protein Coding	47	GC07P022725	29.6944	https://www.genecards.org/cgi-bin/carddisp.pl?gene=IL6
CNR1	Cannabinoid Receptor 1	Protein Coding	45	GC06M088139	29.5522	https://www.genecards.org/cgi-bin/carddisp.pl?gene=CNR1
MUSK	Muscle Associated Receptor Tyrosine Kinase	Protein Coding	46	GC09P110668	29.5201	https://www.genecards.org/cgi-bin/carddisp.pl?gene=MUSK
HTR1A	5-Hydroxytryptamine Receptor 1A	Protein Coding	45	GC05M063960	29.5088	https://www.genecards.org/cgi-bin/carddisp.pl?gene=HTR1A
IL6R	Interleukin 6 Receptor	Protein Coding	46	GC01P154405	29.494	https://www.genecards.org/cgi-bin/carddisp.pl?gene=IL6R
MC1R	Melanocortin 1 Receptor	Protein Coding	45	GC16P089912	29.4148	https://www.genecards.org/cgi-bin/carddisp.pl?gene=MC1R
FAS	Fas Cell Surface Death Receptor	Protein Coding	48	GC10P092502	29.3958	https://www.genecards.org/cgi-bin/carddisp.pl?gene=FAS
TGFBR1	Transforming Growth Factor Beta Receptor 1	Protein Coding	50	GC09P099104	29.1763	https://www.genecards.org/cgi-bin/carddisp.pl?gene=TGFBR1
RAPSN	Receptor Associated Protein Of The Synapse	Protein Coding	41	GC11M089370	29.1628	https://www.genecards.org/cgi-bin/carddisp.pl?gene=RAPSN
AGTR1	Angiotensin II Receptor Type 1	Protein Coding	48	GC03P148697	29.0111	https://www.genecards.org/cgi-bin/carddisp.pl?gene=AGTR1
EGF	Epidermal Growth Factor	Protein Coding	49	GC04P109912	28.6864	https://www.genecards.org/cgi-bin/carddisp.pl?gene=EGF
NTRK1	Neurotrophic Receptor Tyrosine Kinase 1	Protein Coding	46	GC01P156815	28.602	https://www.genecards.org/cgi-bin/carddisp.pl?gene=NTRK1
GABBR1	Gamma-Aminobutyric Acid Type B Receptor Subunit 1	Protein Coding	45	GC06M029555	28.3499	https://www.genecards.org/cgi-bin/carddisp.pl?gene=GABBR1
SRC	SRC Proto-Oncogene, Non-Receptor Tyrosine Kinase	Protein Coding	49	GC20P037344	28.2998	https://www.genecards.org/cgi-bin/carddisp.pl?gene=SRC
TACR1	Tachykinin Receptor 1	Protein Coding	44	GC02M075112	27.6585	https://www.genecards.org/cgi-bin/carddisp.pl?gene=TACR1
MET	MET Proto-Oncogene, Receptor Tyrosine Kinase	Protein Coding	51	GC07P116672	27.6572	https://www.genecards.org/cgi-bin/carddisp.pl?gene=MET
TFRC	Transferrin Receptor	Protein Coding	47	GC03M196027	27.646	https://www.genecards.org/cgi-bin/carddisp.pl?gene=TFRC
PELP1	Proline, Glutamate And Leucine Rich Protein 1	Protein Coding	38	GC17M004669	27.64	https://www.genecards.org/cgi-bin/carddisp.pl?gene=PELP1
THRB	Thyroid Hormone Receptor Beta	Protein Coding	48	GC03M024117	27.5425	https://www.genecards.org/cgi-bin/carddisp.pl?gene=THRB
DRD1	Dopamine Receptor D1	Protein Coding	43	GC05M175440	27.5387	https://www.genecards.org/cgi-bin/carddisp.pl?gene=DRD1
DRD4	Dopamine Receptor D4	Protein Coding	45	GC11P001768	27.4201	https://www.genecards.org/cgi-bin/carddisp.pl?gene=DRD4
F2RL1	F2R Like Trypsin Receptor 1	Protein Coding	44	GC05P076818	27.3056	https://www.genecards.org/cgi-bin/carddisp.pl?gene=F2RL1
GRIP1	Glutamate Receptor Interacting Protein 1	Protein Coding	41	GC12M066347	27.2338	https://www.genecards.org/cgi-bin/carddisp.pl?gene=GRIP1
MAPK1	Mitogen-Activated Protein Kinase 1	Protein Coding	49	GC22M021759	27.1603	https://www.genecards.org/cgi-bin/carddisp.pl?gene=MAPK1
EDNRA	Endothelin Receptor Type A	Protein Coding	47	GC04P147480	26.8536	https://www.genecards.org/cgi-bin/carddisp.pl?gene=EDNRA
PPARA	Peroxisome Proliferator Activated Receptor Alpha	Protein Coding	44	GC22P046150	26.8388	https://www.genecards.org/cgi-bin/carddisp.pl?gene=PPARA
FOLH1	Folate Hydrolase 1	Protein Coding	45	GC11M089398	26.728	https://www.genecards.org/cgi-bin/carddisp.pl?gene=FOLH1
FGFR3	Fibroblast Growth Factor Receptor 3	Protein Coding	52	GC04P001795	26.6671	https://www.genecards.org/cgi-bin/carddisp.pl?gene=FGFR3
AHR	Aryl Hydrocarbon Receptor	Protein Coding	47	GC07P016916	26.5936	https://www.genecards.org/cgi-bin/carddisp.pl?gene=AHR
IL1R1	Interleukin 1 Receptor Type 1	Protein Coding	44	GC02P102136	26.5376	https://www.genecards.org/cgi-bin/carddisp.pl?gene=IL1R1
RYR1	Ryanodine Receptor 1	Protein Coding	45	GC19P066612	26.5252	https://www.genecards.org/cgi-bin/carddisp.pl?gene=RYR1
IRS1	Insulin Receptor Substrate 1	Protein Coding	45	GC02M226731	26.3636	https://www.genecards.org/cgi-bin/carddisp.pl?gene=IRS1
BDNF	Brain Derived Neurotrophic Factor	Protein Coding	46	GC11M027654	26.3582	https://www.genecards.org/cgi-bin/carddisp.pl?gene=BDNF
LRP1	LDL Receptor Related Protein 1	Protein Coding	46	GC12P057128	26.2794	https://www.genecards.org/cgi-bin/carddisp.pl?gene=LRP1
HTR2C	5-Hydroxytryptamine Receptor 2C	Protein Coding	45	GC0XP114584	26.1859	https://www.genecards.org/cgi-bin/carddisp.pl?gene=HTR2C
MC4R	Melanocortin 4 Receptor	Protein Coding	44	GC18M060371	26.0665	https://www.genecards.org/cgi-bin/carddisp.pl?gene=MC4R
DRD3	Dopamine Receptor D3	Protein Coding	43	GC03M114128	26.0189	https://www.genecards.org/cgi-bin/carddisp.pl?gene=DRD3
NTRK2	Neurotrophic Receptor Tyrosine Kinase 2	Protein Coding	51	GC09P084668	26.0116	https://www.genecards.org/cgi-bin/carddisp.pl?gene=NTRK2
RXRA	Retinoid X Receptor Alpha	Protein Coding	47	GC09P134317	25.9653	https://www.genecards.org/cgi-bin/carddisp.pl?gene=RXRA
P2RY12	Purinergic Receptor P2Y12	Protein Coding	46	GC03M151336	25.9462	https://www.genecards.org/cgi-bin/carddisp.pl?gene=P2RY12
IL18R1	Interleukin 18 Receptor 1	Protein Coding	41	GC02P102311	25.8802	https://www.genecards.org/cgi-bin/carddisp.pl?gene=IL18R1
RARA	Retinoic Acid Receptor Alpha	Protein Coding	47	GC17P040309	25.8665	https://www.genecards.org/cgi-bin/carddisp.pl?gene=RARA
NCOA1	Nuclear Receptor Coactivator 1	Protein Coding	44	GC02P024492	25.8199	https://www.genecards.org/cgi-bin/carddisp.pl?gene=NCOA1
AKT1	AKT Serine/Threonine Kinase 1	Protein Coding	50	GC14M104769	25.8197	https://www.genecards.org/cgi-bin/carddisp.pl?gene=AKT1
IL1B	Interleukin 1 Beta	Protein Coding	45	GC02M112829	25.773	https://www.genecards.org/cgi-bin/carddisp.pl?gene=IL1B
RYR2	Ryanodine Receptor 2	Protein Coding	46	GC01P237042	25.5804	https://www.genecards.org/cgi-bin/carddisp.pl?gene=RYR2
IGF1	Insulin Like Growth Factor 1	Protein Coding	46	GC12M102395	25.4599	https://www.genecards.org/cgi-bin/carddisp.pl?gene=IGF1
NR1H4	Nuclear Receptor Subfamily 1 Group H Member 4	Protein Coding	46	GC12P100473	25.4332	https://www.genecards.org/cgi-bin/carddisp.pl?gene=NR1H4
IFNGR2	Interferon Gamma Receptor 2	Protein Coding	42	GC21P033402	25.2672	https://www.genecards.org/cgi-bin/carddisp.pl?gene=IFNGR2
IL2RB	Interleukin 2 Receptor Subunit Beta	Protein Coding	46	GC22M037125	25.2306	https://www.genecards.org/cgi-bin/carddisp.pl?gene=IL2RB
NR1I2	Nuclear Receptor Subfamily 1 Group I Member 2	Protein Coding	44	GC03P119780	25.1853	https://www.genecards.org/cgi-bin/carddisp.pl?gene=NR1I2
FLT1	Fms Related Receptor Tyrosine Kinase 1	Protein Coding	49	GC13M028300	25.1629	https://www.genecards.org/cgi-bin/carddisp.pl?gene=FLT1
IL6ST	Interleukin 6 Cytokine Family Signal Transducer	Protein Coding	46	GC05M055935	24.9214	https://www.genecards.org/cgi-bin/carddisp.pl?gene=IL6ST
DLG4	Discs Large MAGUK Scaffold Protein 4	Protein Coding	46	GC17M007189	24.8725	https://www.genecards.org/cgi-bin/carddisp.pl?gene=DLG4
GRINA	Glutamate Ionotropic Receptor NMDA Type Subunit Associated Protein 1	Protein Coding	34	GC08P143990	24.7998	https://www.genecards.org/cgi-bin/carddisp.pl?gene=GRINA
ADORA1	Adenosine A1 Receptor	Protein Coding	45	GC01P203090	24.7944	https://www.genecards.org/cgi-bin/carddisp.pl?gene=ADORA1
TNFRSF1B	TNF Receptor Superfamily Member 1B	Protein Coding	45	GC01P012235	24.7636	https://www.genecards.org/cgi-bin/carddisp.pl?gene=TNFRSF1B
VEGFA	Vascular Endothelial Growth Factor A	Protein Coding	46	GC06P043770	24.5973	https://www.genecards.org/cgi-bin/carddisp.pl?gene=VEGFA
CD320	CD320 Molecule	Protein Coding	38	GC19M008302	24.551	https://www.genecards.org/cgi-bin/carddisp.pl?gene=CD320
HTR3A	5-Hydroxytryptamine Receptor 3A	Protein Coding	45	GC11P113974	24.3735	https://www.genecards.org/cgi-bin/carddisp.pl?gene=HTR3A
GRK2	G Protein-Coupled Receptor Kinase 2	Protein Coding	36	GC11P067266	24.1573	https://www.genecards.org/cgi-bin/carddisp.pl?gene=GRK2
PTPN11	Protein Tyrosine Phosphatase Non-Receptor Type 11	Protein Coding	50	GC12P112418	24.0849	https://www.genecards.org/cgi-bin/carddisp.pl?gene=PTPN11
P2RX7	Purinergic Receptor P2X 7	Protein Coding	45	GC12P126220	23.8554	https://www.genecards.org/cgi-bin/carddisp.pl?gene=P2RX7
TGFB1	Transforming Growth Factor Beta 1	Protein Coding	49	GC19M041301	23.7534	https://www.genecards.org/cgi-bin/carddisp.pl?gene=TGFB1
NGF	Nerve Growth Factor	Protein Coding	47	GC01M115285	23.729	https://www.genecards.org/cgi-bin/carddisp.pl?gene=NGF
PLAUR	Plasminogen Activator, Urokinase Receptor	Protein Coding	42	GC19M043646	23.6465	https://www.genecards.org/cgi-bin/carddisp.pl?gene=PLAUR
TP53	Tumor Protein P53	Protein Coding	50	GC17M007661	23.5861	https://www.genecards.org/cgi-bin/carddisp.pl?gene=TP53
TLR9	Toll Like Receptor 9	Protein Coding	44	GC03M052222	23.5645	https://www.genecards.org/cgi-bin/carddisp.pl?gene=TLR9
NGFR	Nerve Growth Factor Receptor	Protein Coding	44	GC17P049495	23.5298	https://www.genecards.org/cgi-bin/carddisp.pl?gene=NGFR
IL10	Interleukin 10	Protein Coding	45	GC01M206767	23.5137	https://www.genecards.org/cgi-bin/carddisp.pl?gene=IL10
IL12RB1	Interleukin 12 Receptor Subunit Beta 1	Protein Coding	42	GC19M018058	23.4384	https://www.genecards.org/cgi-bin/carddisp.pl?gene=IL12RB1
OPRK1	Opioid Receptor Kappa 1	Protein Coding	44	GC08M053227	23.4163	https://www.genecards.org/cgi-bin/carddisp.pl?gene=OPRK1
GRB2	Growth Factor Receptor Bound Protein 2	Protein Coding	45	GC17M075318	23.3852	https://www.genecards.org/cgi-bin/carddisp.pl?gene=GRB2
SLC1A6	Solute Carrier Family 1 Member 6	Protein Coding	42	GC19M014921	23.1606	https://www.genecards.org/cgi-bin/carddisp.pl?gene=SLC1A6
IL2RG	Interleukin 2 Receptor Subunit Gamma	Protein Coding	45	GC0XM071108	23.13	https://www.genecards.org/cgi-bin/carddisp.pl?gene=IL2RG
PDGFRA	Platelet Derived Growth Factor Receptor Alpha	Protein Coding	51	GC04P054229	23.0975	https://www.genecards.org/cgi-bin/carddisp.pl?gene=PDGFRA
EDNRB	Endothelin Receptor Type B	Protein Coding	47	GC13M077895	23.0699	https://www.genecards.org/cgi-bin/carddisp.pl?gene=EDNRB
KIT	KIT Proto-Oncogene, Receptor Tyrosine Kinase	Protein Coding	50	GC04P054657	23.0413	https://www.genecards.org/cgi-bin/carddisp.pl?gene=KIT
ERBB4	Erb-B2 Receptor Tyrosine Kinase 4	Protein Coding	52	GC02M211375	23.0281	https://www.genecards.org/cgi-bin/carddisp.pl?gene=ERBB4
APP	Amyloid Beta Precursor Protein	Protein Coding	49	GC21M025880	23.0037	https://www.genecards.org/cgi-bin/carddisp.pl?gene=APP
TRPV1	Transient Receptor Potential Cation Channel Subfamily V Member 1	Protein Coding	45	GC17M003565	22.9389	https://www.genecards.org/cgi-bin/carddisp.pl?gene=TRPV1
CALCRL	Calcitonin Receptor Like Receptor	Protein Coding	44	GC02M187341	22.8505	https://www.genecards.org/cgi-bin/carddisp.pl?gene=CALCRL
CHRND	Cholinergic Receptor Nicotinic Delta Subunit	Protein Coding	42	GC02P232525	22.8309	https://www.genecards.org/cgi-bin/carddisp.pl?gene=CHRND
IFNG	Interferon Gamma	Protein Coding	46	GC12M068154	22.7802	https://www.genecards.org/cgi-bin/carddisp.pl?gene=IFNG
IL4R	Interleukin 4 Receptor	Protein Coding	46	GC16P027992	22.758	https://www.genecards.org/cgi-bin/carddisp.pl?gene=IL4R
IL2	Interleukin 2	Protein Coding	43	GC04M122451	22.7381	https://www.genecards.org/cgi-bin/carddisp.pl?gene=IL2
GPT	Glutamic--Pyruvic Transaminase	Protein Coding	40	GC08P144502	22.7203	https://www.genecards.org/cgi-bin/carddisp.pl?gene=GPT
CXCL8	C-X-C Motif Chemokine Ligand 8	Protein Coding	38	GC04P073740	22.7111	https://www.genecards.org/cgi-bin/carddisp.pl?gene=CXCL8
CCKAR	Cholecystokinin A Receptor	Protein Coding	44	GC04M026483	22.6273	https://www.genecards.org/cgi-bin/carddisp.pl?gene=CCKAR
HTR1B	5-Hydroxytryptamine Receptor 1B	Protein Coding	42	GC06M077478	22.6003	https://www.genecards.org/cgi-bin/carddisp.pl?gene=HTR1B
CHRNA7	Cholinergic Receptor Nicotinic Alpha 7 Subunit	Protein Coding	44	GC15P031923	22.5856	https://www.genecards.org/cgi-bin/carddisp.pl?gene=CHRNA7
CXCR2	C-X-C Motif Chemokine Receptor 2	Protein Coding	48	GC02P218125	22.5431	https://www.genecards.org/cgi-bin/carddisp.pl?gene=CXCR2
NCOA2	Nuclear Receptor Coactivator 2	Protein Coding	44	GC08M070109	22.4972	https://www.genecards.org/cgi-bin/carddisp.pl?gene=NCOA2
NAGS	N-Acetylglutamate Synthase	Protein Coding	40	GC17P044004	22.4532	https://www.genecards.org/cgi-bin/carddisp.pl?gene=NAGS
OPRD1	Opioid Receptor Delta 1	Protein Coding	42	GC01P028812	22.4352	https://www.genecards.org/cgi-bin/carddisp.pl?gene=OPRD1
ADRB1	Adrenoceptor Beta 1	Protein Coding	46	GC10P114044	22.4263	https://www.genecards.org/cgi-bin/carddisp.pl?gene=ADRB1
CCKBR	Cholecystokinin B Receptor	Protein Coding	43	GC11P006259	22.351	https://www.genecards.org/cgi-bin/carddisp.pl?gene=CCKBR
CHRNA1	Cholinergic Receptor Nicotinic Alpha 1 Subunit	Protein Coding	43	GC02M174747	22.2732	https://www.genecards.org/cgi-bin/carddisp.pl?gene=CHRNA1
FCGR3A	Fc Gamma Receptor IIIa	Protein Coding	44	GC01M161541	22.0969	https://www.genecards.org/cgi-bin/carddisp.pl?gene=FCGR3A
ERBB3	Erb-B2 Receptor Tyrosine Kinase 3	Protein Coding	51	GC12P057264	22.0747	https://www.genecards.org/cgi-bin/carddisp.pl?gene=ERBB3
CCR3	C-C Motif Chemokine Receptor 3	Protein Coding	44	GC03P046771	22.0597	https://www.genecards.org/cgi-bin/carddisp.pl?gene=CCR3
TLR3	Toll Like Receptor 3	Protein Coding	49	GC04P186059	22.0493	https://www.genecards.org/cgi-bin/carddisp.pl?gene=TLR3
PIK3CA	Phosphatidylinositol-4,5-Bisphosphate 3-Kinase Catalytic Subunit Alpha	Protein Coding	50	GC03P179148	21.9953	https://www.genecards.org/cgi-bin/carddisp.pl?gene=PIK3CA
GNRHR	Gonadotropin Releasing Hormone Receptor	Protein Coding	45	GC04M067737	21.9882	https://www.genecards.org/cgi-bin/carddisp.pl?gene=GNRHR
NR1I3	Nuclear Receptor Subfamily 1 Group I Member 3	Protein Coding	44	GC01M161229	21.8896	https://www.genecards.org/cgi-bin/carddisp.pl?gene=NR1I3
AGTR2	Angiotensin II Receptor Type 2	Protein Coding	42	GC0XP116170	21.8528	https://www.genecards.org/cgi-bin/carddisp.pl?gene=AGTR2
NCOA3	Nuclear Receptor Coactivator 3	Protein Coding	45	GC20P047501	21.7914	https://www.genecards.org/cgi-bin/carddisp.pl?gene=NCOA3
APOE	Apolipoprotein E	Protein Coding	48	GC19P066879	21.7743	https://www.genecards.org/cgi-bin/carddisp.pl?gene=APOE
TRAF6	TNF Receptor Associated Factor 6	Protein Coding	44	GC11M036467	21.7343	https://www.genecards.org/cgi-bin/carddisp.pl?gene=TRAF6
FPGS	Folylpolyglutamate Synthase	Protein Coding	41	GC09P127794	21.5837	https://www.genecards.org/cgi-bin/carddisp.pl?gene=FPGS
PTH1R	Parathyroid Hormone 1 Receptor	Protein Coding	47	GC03P046877	21.5081	https://www.genecards.org/cgi-bin/carddisp.pl?gene=PTH1R
CXCR1	C-X-C Motif Chemokine Receptor 1	Protein Coding	41	GC02M218162	21.4407	https://www.genecards.org/cgi-bin/carddisp.pl?gene=CXCR1
CD4	CD4 Molecule	Protein Coding	48	GC12P006786	21.4177	https://www.genecards.org/cgi-bin/carddisp.pl?gene=CD4
AGER	Advanced Glycosylation End-Product Specific Receptor	Protein Coding	44	GC06M032180	21.3685	https://www.genecards.org/cgi-bin/carddisp.pl?gene=AGER
ITPR1	Inositol 1,4,5-Trisphosphate Receptor Type 1	Protein Coding	47	GC03P004486	21.3376	https://www.genecards.org/cgi-bin/carddisp.pl?gene=ITPR1
GOT2	Glutamic-Oxaloacetic Transaminase 2	Protein Coding	45	GC16M058707	21.284	https://www.genecards.org/cgi-bin/carddisp.pl?gene=GOT2
AVPR2	Arginine Vasopressin Receptor 2	Protein Coding	45	GC0XP153902	21.2526	https://www.genecards.org/cgi-bin/carddisp.pl?gene=AVPR2
LEP	Leptin	Protein Coding	45	GC07P128241	21.25	https://www.genecards.org/cgi-bin/carddisp.pl?gene=LEP
IL7R	Interleukin 7 Receptor	Protein Coding	44	GC05P035852	21.2286	https://www.genecards.org/cgi-bin/carddisp.pl?gene=IL7R
IFNAR1	Interferon Alpha And Beta Receptor Subunit 1	Protein Coding	44	GC21P033324	21.1642	https://www.genecards.org/cgi-bin/carddisp.pl?gene=IFNAR1
RET	Ret Proto-Oncogene	Protein Coding	51	GC10P043182	21.0983	https://www.genecards.org/cgi-bin/carddisp.pl?gene=RET
ADRB3	Adrenoceptor Beta 3	Protein Coding	43	GC08M037962	21.0796	https://www.genecards.org/cgi-bin/carddisp.pl?gene=ADRB3
FOS	Fos Proto-Oncogene, AP-1 Transcription Factor Subunit	Protein Coding	49	GC14P075278	21.0233	https://www.genecards.org/cgi-bin/carddisp.pl?gene=FOS
CHRM2	Cholinergic Receptor Muscarinic 2	Protein Coding	46	GC07P136868	21.0223	https://www.genecards.org/cgi-bin/carddisp.pl?gene=CHRM2
PRLR	Prolactin Receptor	Protein Coding	46	GC05M035048	20.9633	https://www.genecards.org/cgi-bin/carddisp.pl?gene=PRLR
TNFRSF10B	TNF Receptor Superfamily Member 10b	Protein Coding	48	GC08M023020	20.9542	https://www.genecards.org/cgi-bin/carddisp.pl?gene=TNFRSF10B
GRIP2	Glutamate Receptor Interacting Protein 2	Protein Coding	35	GC03M020723	20.9154	https://www.genecards.org/cgi-bin/carddisp.pl?gene=GRIP2
CXCR3	C-X-C Motif Chemokine Receptor 3	Protein Coding	42	GC0XM071615	20.73	https://www.genecards.org/cgi-bin/carddisp.pl?gene=CXCR3
THRA	Thyroid Hormone Receptor Alpha	Protein Coding	46	GC17P040058	20.6947	https://www.genecards.org/cgi-bin/carddisp.pl?gene=THRA
FPR1	Formyl Peptide Receptor 1	Protein Coding	46	GC19M051745	20.6711	https://www.genecards.org/cgi-bin/carddisp.pl?gene=FPR1
SLC1A7	Solute Carrier Family 1 Member 7	Protein Coding	41	GC01M053087	20.6432	https://www.genecards.org/cgi-bin/carddisp.pl?gene=SLC1A7
BDKRB2	Bradykinin Receptor B2	Protein Coding	43	GC14P096205	20.6034	https://www.genecards.org/cgi-bin/carddisp.pl?gene=BDKRB2
IL4	Interleukin 4	Protein Coding	44	GC05P132673	20.6022	https://www.genecards.org/cgi-bin/carddisp.pl?gene=IL4
CCR1	C-C Motif Chemokine Receptor 1	Protein Coding	44	GC03M046218	20.5345	https://www.genecards.org/cgi-bin/carddisp.pl?gene=CCR1
SHC1	SHC Adaptor Protein 1	Protein Coding	42	GC01M154962	20.5269	https://www.genecards.org/cgi-bin/carddisp.pl?gene=SHC1
SLC17A7	Solute Carrier Family 17 Member 7	Protein Coding	40	GC19M049429	20.4728	https://www.genecards.org/cgi-bin/carddisp.pl?gene=SLC17A7
NCOR2	Nuclear Receptor Corepressor 2	Protein Coding	42	GC12M124324	20.4681	https://www.genecards.org/cgi-bin/carddisp.pl?gene=NCOR2
IRAK4	Interleukin 1 Receptor Associated Kinase 4	Protein Coding	45	GC12P043758	20.4563	https://www.genecards.org/cgi-bin/carddisp.pl?gene=IRAK4
RARB	Retinoic Acid Receptor Beta	Protein Coding	48	GC03P024689	20.4356	https://www.genecards.org/cgi-bin/carddisp.pl?gene=RARB
JUN	Jun Proto-Oncogene, AP-1 Transcription Factor Subunit	Protein Coding	46	GC01M058780	20.4181	https://www.genecards.org/cgi-bin/carddisp.pl?gene=JUN
BMPR2	Bone Morphogenetic Protein Receptor Type 2	Protein Coding	48	GC02P202376	20.391	https://www.genecards.org/cgi-bin/carddisp.pl?gene=BMPR2
CSF1R	Colony Stimulating Factor 1 Receptor	Protein Coding	49	GC05M150053	20.3893	https://www.genecards.org/cgi-bin/carddisp.pl?gene=CSF1R
CCL2	C-C Motif Chemokine Ligand 2	Protein Coding	46	GC17P034255	20.3828	https://www.genecards.org/cgi-bin/carddisp.pl?gene=CCL2
ITGB1	Integrin Subunit Beta 1	Protein Coding	48	GC10M033116	20.3802	https://www.genecards.org/cgi-bin/carddisp.pl?gene=ITGB1
C5AR1	Complement C5a Receptor 1	Protein Coding	42	GC19P047290	20.3622	https://www.genecards.org/cgi-bin/carddisp.pl?gene=C5AR1
CHRM3	Cholinergic Receptor Muscarinic 3	Protein Coding	47	GC01P239386	20.3427	https://www.genecards.org/cgi-bin/carddisp.pl?gene=CHRM3
GPT2	Glutamic--Pyruvic Transaminase 2	Protein Coding	44	GC16P046885	20.3159	https://www.genecards.org/cgi-bin/carddisp.pl?gene=GPT2
CHRNB1	Cholinergic Receptor Nicotinic Beta 1 Subunit	Protein Coding	44	GC17P011155	20.2929	https://www.genecards.org/cgi-bin/carddisp.pl?gene=CHRNB1
GNAS	GNAS Complex Locus	Protein Coding	49	GC20P058839	20.2602	https://www.genecards.org/cgi-bin/carddisp.pl?gene=GNAS
OXTR	Oxytocin Receptor	Protein Coding	45	GC03M008767	20.215	https://www.genecards.org/cgi-bin/carddisp.pl?gene=OXTR
CHRM1	Cholinergic Receptor Muscarinic 1	Protein Coding	44	GC11M089657	20.1724	https://www.genecards.org/cgi-bin/carddisp.pl?gene=CHRM1
TSPO	Translocator Protein	Protein Coding	43	GC22P043151	20.1687	https://www.genecards.org/cgi-bin/carddisp.pl?gene=TSPO
ITGB3	Integrin Subunit Beta 3	Protein Coding	49	GC17P055923	20.1632	https://www.genecards.org/cgi-bin/carddisp.pl?gene=ITGB3
CD40	CD40 Molecule	Protein Coding	46	GC20P046118	20.1209	https://www.genecards.org/cgi-bin/carddisp.pl?gene=CD40
CSF3R	Colony Stimulating Factor 3 Receptor	Protein Coding	45	GC01M036466	20.1176	https://www.genecards.org/cgi-bin/carddisp.pl?gene=CSF3R
FCGR2A	Fc Gamma Receptor IIa	Protein Coding	45	GC01P161505	20.1117	https://www.genecards.org/cgi-bin/carddisp.pl?gene=FCGR2A
CCR2	C-C Motif Chemokine Receptor 2	Protein Coding	44	GC03P046775	20.0903	https://www.genecards.org/cgi-bin/carddisp.pl?gene=CCR2
ADRA2A	Adrenoceptor Alpha 2A	Protein Coding	45	GC10P111077	20.0815	https://www.genecards.org/cgi-bin/carddisp.pl?gene=ADRA2A

## Sheet: Sheet1
Title：Glutamate receptor-related genes downloaded from the GeneCards database.
Legend：Table S1. Details of the glutamate receptor-related genes included in this study.
